# Supplementary material for: Genomic Analysis of Acinetobacter baumannii Isolates Carrying OXA-23 and OXA-58 Genes from Animals Reveals ST1 and ST25 as Major Clonal Lineages
Source: Antibiotics (Basel). 2022 Aug 3;11(8):1045. doi: 10.3390/antibiotics11081045 (PMC9404926; doi:10.3390/antibiotics11081045)
Supplement: Supplementary file 1 [file antibiotics-11-01045-s001.zip]

Archive with 6 entries (6 files):
- Supplemental Figure S1.pdf
- Supplemental Table S1.pdf
- Supplemental Table S2.xlsx
- Supplemental Table S3.pdf
- Supplemental Table S4.pdf
- Supplemental Table S5.pdf
