# Supplementary material for: Genomic Analysis of Acinetobacter baumannii Isolates Carrying OXA-23 and OXA-58 Genes from Animals Reveals ST1 and ST25 as Major Clonal Lineages
Source: Antibiotics (Basel). 2022 Aug 3;11(8):1045. doi: 10.3390/antibiotics11081045 (PMC9404926; doi:10.3390/antibiotics11081045)
Supplement: Supplementary file 1 [file antibiotics-11-01045-s001.zip › Supplemental Table S2.xlsx]

## Sheet: Tabelle1
Supplemental Table S2: Antimicrobial resistance genes and antimicrobial susceptibility of carbapenemase producing A. baumannii isolates from cats and dogs
Strain	Month/ year	Vet. clinic	Coun- try	7-gene MLST		International clone	cgMLST		Antimicrobial resistance genes and islands																														Antibiotic/disinfectant* and efflux sytem genes
									Beta-Lactam										Aminoglycoside								Tetracylince			Sulfonamide		CHL	TMP	Fluorquinolones				AbaR island
				STPas	STOx		complex type	cluster	OXA-51-like type	blaOXA-23chrom	blaOXA-23pl	blaOXA-58pl	blaADC-2-like	blaADC-11	blaADC-26	blaADC-32	blaADC-76	blaTEM-1	aacC1	aac(3)-IIa	aac(6`)-Ian	aadA1	aph(3')-Ia	aph(3`)-VIa	aph(3``)-Ib	aph6-Id	tet(A)	tet(B)	tet(R)	sul1	sul2	catA1	dfrA1	gyrA S81L	parC S84L	parC V104I	parC D105E	AbaR-type	abeS	abaF	AbaQ	AmvA	adeC	adeF	adeG	adeH	adel	adeJ	adeK
IHIT28446	12/2014	1	D	1	231	1	1808	1	OXA-69			1		1																				1	1	1	1	none	1	1	1	1	1	1	1	1	1	1	1
IHIT29985	03/2015	1	D	1	231	1	1808	1	OXA-69			1		1																				1	1	1	1	none	1	1	1	1	1	1	1	1	1	1	1
IHIT30000	05/2015	1	D	1	231	1	1808	1	OXA-69			1		1																				1	1	1	1	none	1	1	1	1	1	1	1	1	1	1	1
IHIT32291	12/2015	1	D	1	231	1	1808	1	OXA-69			1		1																				1	1	1	1	none	1	1	1	1	1	1	1	1	1	1	1
IHIT29418	06/2015	3	D	1	231	1	1808	1	OXA-69			1		1																				1	1	1	1	none	1	1	1	1	1	1	1	1	1	1	1
IHIT29480	06/2015	4	D	1	231	1	1808	1	OXA-69			1		1																				1	1	1	1	none	1	1	1	1	1	1	1	1	1	1	1
IHIT29548	06/2015	4	D	1	231	1	1808	1	OXA-69			1		1																				1	1	1	1	none	1	1	1	1	1	1	1	1	1	1	1
IHIT29580	06/2015	4	D	1	231	1	1808	1	OXA-69			1		1																				1	1	1	1	none	1	1	1	1	1	1	1	1	1	1	1
IHIT29983	06/2015	6	D	1	231	1	1808	1	OXA-69			1		1																				1	1	1	1	none	1	1	1	1	1	1	1	1	1	1	1
IHIT33215	11/2015	6	D	1	231	1	1808	1	OXA-69			1		1																				1	1	1	1	none	1	1	1	1	1	1	1	1	1	1	1
IHIT32298	05/2016	1	D	1	231	1	1808	1	OXA-69			1		1				1	1			1					1		1	1		1		1	1	1	1	AbaR3-like	1	1	1	1	1	1	1	1	1	1	1
IHIT31605	05/2016	4	D	1	231	1	1808	1	OXA-69			1		1				1	1			1					1		1	1		1		1	1	1	1	AbaR3-like	1	1	1	1	1	1	1	1	1	1	1
IHIT31634	06/2016	4	D	1	231	1	1808	1	OXA-69			1		1				1	1			1					1		1	1		1		1	1	1	1	AbaR3-like	1	1	1	1	1	1	1	1	1	1	1
IHIT31820	06/2016	4	D	1	231	1	1808	1	OXA-69			1		1				1	1			1					1		1	1		1		1	1	1	1	AbaR3-like	1	1	1	1	1	1	1	1	1	1	1
IHIT33967	02/2017	4	D	1	231	1	1808	1	OXA-69			1		1				1	1			1					1		1	1		1		1	1	1	1	AbaR3-like	1	1	1	1	1	1	1	1	1	1	1
IHIT34531	05/2017	1	D	1	231	1	1808	1	OXA-69			1		1				1	1			1					1		1	1		1		1	1	1	1	AbaR3-like	1	1	1	1	1	1	1	1	1	1	1
IHIT36934	04/2018	4	D	1	231	1	1808	1	OXA-69			1		1				1	1			1					1		1	1		1		1	1	1	1	AbaR3-like	1	1	1	1	1	1	1	1	1	1	1
IHIT37071	05/2018	4	D	1	231	1	1808	1	OXA-69			1		1				1	1			1					1		1	1		1		1	1	1	1	AbaR3-like	1	1	1	1	1	1	1	1	1	1	1
IHIT32293	01/2016	13	D	1	231	1	1808	1	OXA-69			1		1				1	1			1					1		1	1		1		1	1	1	1	AbaR3-like	1	1	1	1	1	1	1	1	1	1	1
IHIT32295	03/2016	14	D	1	231	1	1808	1	OXA-69			1		1				1	1			1					1		1	1		1		1	1	1	1	AbaR3-like	1	1	1	1	1	1	1	1	1	1	1
IHIT32299	06/2016	15	D	1	231	1	1808	1	OXA-69			1		1				1	1			1					1		1	1		1		1	1	1	1	AbaR3-like	1	1	1	1	1	1	1	1	1	1	1
IHIT34210	04/2017	17	D	1	231	1	1808	1	OXA-69			1		1				1	1			1					1		1	1		1		1	1	1	1	AbaR3-like	1	1	1	1	1	1	1	1	1	1	1
IHIT34212	04/2017	17	D	1	231	1	1808	1	OXA-69			1		1				1	1			1					1		1	1		1		1	1	1	1	AbaR3-like	1	1	1	1	1	1	1	1	1	1	1
IHIT34211	04/2017	17	D	1	231	1	2175	1	OXA-69			1		1				1	1			1					1		1	1		1		1	1	1	1	AbaR3-like	1	1	1	1	1	1	1	1	1	1	1
IHIT34607	05/2017	17	D	1	231	1	1808	1	OXA-69			1		1				1	1			1					1		1	1		1		1	1	1	1	AbaR3-like	1	1	1	1	1	1	1	1	1	1	1
IHIT35448	10/2017	20	D	1	231	1	1808	1	OXA-69			1		1				1	1			1					1		1	1		1		1	1	1	1	AbaR3-like	1	1	1	1	1	1	1	1	1	1	1
IHIT36988	03/2018	21	D	1	231	1	1808	1	OXA-69			1		1																1				1	1	1	1	AbaR10	1	1	1	1	1	1	1	1	1	1	1
IHIT38001	08/2018	22	D	1	231	1	1808	1	OXA-69			1		1				1	1			1					1		1	1		1		1	1	1	1	AbaR3-like	1	1	1	1	1	1	1	1	1	1	1
IHIT29997	08/2015	9	F	578	799	none	2189	-	OXA-65			1	1																							1	1	nt	1	1	1	1		1		1	1	1	1
IHIT29982	07/2015	5	F	25	229	7	2184	3	OXA-64	1					1					1	1				1	1		1	1		1			1	1	1	1	nt	1	1	1	1		1				1	1
IHIT30557	09/2015	5	F	25	229	7	2184	3	OXA-64	1					1					1	1				1	1		1	1		1			1	1	1	1	nt	1	1	1	1		1				1	1
IHIT29995	07/2015	7	F	25	229	7	2185	3	OXA-64	1					1					1	1				1	1		1	1		1			1	1	1	1	nt	1	1	1	1		1				1	1
IHIT32250	08/2016	10	F	25	229	7	2186	3	OXA-64	1					1					1	1				1	1		1	1		1			1	1	1	1	nt	1	1	1	1		1				1	1
IHIT29027	07/2015	2	I	10	447	8	2190	-	OXA-68		1						1											1	1		1			1	1	1	1	nt	1	1	1	1	1	1			1	1	1
IHIT32292	01/2016	12	D	25	229	7	2177	4	OXA-64		1				1										1	1								1		1	1	nt	1	1	1	1		1				1	1
IHIT32297	04/2016	12	D	25	229	7	2177	4	OXA-64		1				1										1	1								1		1	1	nt	1	1	1	1		1				1	1
IHIT32362	10/2016	16	D	25	229	7	2177	4	OXA-64		1				1										1	1								1		1	1	nt	1	1	1	1		1				1	1
IHIT34502	05/2017	19	F	25	229	7	2181	4	OXA-64		1				1			1		1	1		1		1	1		1	1		1			1	1	1	1	nt	1	1	1	1		1				1	1
IHIT34486	05/2017	18	I	25	229	7	2182	4	OXA-64		1				1										1	1								1		1	1	nt	1	1	1	1		1				1	1
IHIT29996	06/2015	8	F	602	732	none	1368	2	OXA-378		1					1								1										1	1	1	1	nt	1	1	1	1		1	1		1	1	1
IHIT30558	09/2015	8	F	602	732	none	1368	2	OXA-378		1					1								1										1	1	1	1	nt	1	1	1	1		1	1		1	1	1
IHIT32289	01/2016	11	F	602	732	none	2191	2	OXA-378		1					1																	1	1	1	1	1	nt	1	1	1	1		1	1		1	1	1
Abbreviations:
Vet., Veterinary; STPas, multilocus sequence type according to the Pasteur scheme; STOx, MLST type according to the Oxford scheme;
CHL, chloramphenicol; TMP, trimethoprim; PIP, piperacillin; TZP, piperacillin-tazobactam; LEX, cephalexin; FEP, cefepime; IMP, imipenem; MER, meropenem; DOR, doripenem; GEN, gentamicin; CIP, ciprofloxacin; MOX, moxifloxacin; ENR, enrofloxacin; MAR, marbofloxacin; NIT, nitrofurantoin; SXT, sulfamethoxazole/trimethoprim.
[truncated: 19 more columns]

## Sheet: Tabelle2
	Anzahl von Muster
	0
1	42
abeS	1
Antibiotic/disinfectant* and efflux sytem genes	1
Grand Total	44
